# Supplementary material for: SeqURE – a new copy-capture based method for sequencing of unknown Retroposition events
Source: Mob DNA. 2020 Dec 14;11:33. doi: 10.1186/s13100-020-00228-6 (PMC7734759; doi:10.1186/s13100-020-00228-6)
Supplement: Supplementary file 3 — Additional file 3: Supplementary Table 3. Oligonucleotide sequences used for library preparation and locus-specific PCR. [file 13100_2020_228_MOESM3_ESM.xlsx]

## Sheet: Supplementary Table 3
Name	Nucleotide sequence (5'->3')
Ligation adapters
SL-adapter	TAAGCACGACGCCTGCGTGCTGCGGNNNNNNNNNNAGGCGTCGTGCT
Anti-SL-adapter	pTAGTGTGCTCGTAGTCAAAAGACTACGAGCACAC
SL-adapter-2	CGTGCACGACGCCTGCGTGCTGCGGNNNNNNNNNNAGGCGTCGTGCA
Anti-SL-adapter-2	pCGGTGTGCTCGTAGTCAAAAGACTACGAGCACAC
Biotinylated primers for linear amplification
b-AY107 (toward 5’ flank of AluYa5)	biotin-TCACCGTTTTAGCCGGGA
b-AY102 (toward 3’ flank of AluYa5)	biotin-GAGACCATCCCGGCTAAAAC
b-BY267 (toward 5’ flank of AluYb8)	biotin-CCCAGGCCGGACTGCGGAC
b-BY270 (toward 3’ flank of AluYb8)	biotin-CCACTGCAGTCCGCAGTCCGG
b-L1HS* (toward 3’ flank of L1)	biotin-CGTCGTGCGTAGATGACAC
Primers for 1st PCR
korNxtAY19 (toward 5’ flank of Alu)	CGTGGGCTCGGAGATGTGTATAAGAGACAGAGCCACCGCGC
korNxtAY277 (toward 3’ flank of Alu)	CGTGGGCTCGGAGATGTGTATAAGAGACAGAGCGAGACTCCG
korNxtL1 (toward 3' flank of L1)	CGTGGGCTCGGAGATGTGTATAAGAGACAGCATGTACCCTAAAACTTAGA
korNxtSt19ok	TCGGCAGCGTCAGATGTGTATAAGAGACAGCGTGCTGCGG
Locus-specific primers for validation (Alu control experiment, D2-D4)
D2-Alu-c1 For	AAGAATCACAAGCATGGCAGG
D2-Alu-c1 Rev	CACAGACTTAACGATGAAAACA
D2-Alu-c3 For	GAGTGTGAGTGAAGGGAATAG
D2-Alu-c3 Rev	ATGGAAATGGGGGTAGTGAGCA
D2-Alu-c22 For	GCCTACCAAGACCATGACTAT
D2-Alu-c22 Rev	CTGGTCAGCATCACAGACACT
D2-Alu-c17 For	GGCCTGTCTTGTGTCTCATAA
D2-Alu-c17 Rev	ACACGCATAATGAAAGGGTAAAG
D3-Alu-c8 For	AGAGAATTTCCACTGTGCTGA
D3-Alu-c8 Rev	GCATTAAGTTGAGAAGGAGGTAA
D3-Alu-c10 For	AGGGCTGTGGGGGAGTCAC
D3-Alu-c10 Rev	TCAGAGTGGCAACAGAATACC
D3-Alu-c13 For	GCAGACAACCAAGAACAAAATG
D3-Alu-c13 Rev	AGCTCAGCCAAGGGAAACAAA
D3-Alu-c18 For	TGCTATGGGCACTAAAGGAGT
D3-Alu-c18 Rev	TTTAAGAAAATCGTGTGCTGTG
D4-Alu-c2 For	ACATTGGTCCCTCTCCCTCAT
D4-Alu-c2 Rev	AGGACAGCCTGATGGATAGG
D4-Alu-c12 For	TACAGTGTTTTATGTCTATGATC
D4-Alu-c12 Rev	GTAATCACTTTTACCTACAGATA
Locus-specific primers for validation (Alu colorectal cancer)
CCC8-c1-Alu For	CTGCACCTACCTCACCTTCT
CCC8-c1-Alu Rev	TTTAAAAGAGATTTTGAATGAGTTAT
CCC8-c5-Alu For	CCATTATCGAGGAGCCAAGTA
CCC8-c5-Alu Rev	TTTCTAAGGCCAATGCACTCT
CCC8-c8-Alu For	CATCTTAACCCTTTTCCCATTTG
CCC8-c8-Alu Rev	ACAAGGTGAAAATGATAATAAACG
CCC9-c7-Alu For	CAGTGCAGTAGGAATGAATCTT
CCC9-c7-Alu Rev	TCCACAATGACTTAAACTACAC
CCC11-c4-Alu For	CAACGTCCAGGCTTCAAATCTT
CCC11-c4-Alu Rev	GGAGGCACACGAGACTGGAAT
CCC13-c16-Alu For	CTGGCATGAAACCTGAGAACA
CCC13-c16-Alu Rev	GAGCTTGAGTCTTTCTTGGTA
CCC14-c10-Alu For	AATCTGGAGTTTGGAGATCAC
CCC14-c10-Alu Rev	TAATTGGTATGGAGACCTAACTG
Locus-specific primers for validation (L1 colorectal cancer)
CCC8-c8 For	CTATAAGGGAAGGCATCATCTA
CCC8-c8 Rev	TCTATTTTCCTATTTGATTATTTGTA
CCC8-cX For	CTACAAATCATAACGATAAGGC
CCC8-cX Rev	TTCAGAAATAAGAATGGTCAGC
CCC9-c5 For	AATGACAACTGGAACTATGTC
CCC9-c5 Rev	AGCCTGGACAACACAGCA
CCC9-c8 For	CAGGTATCAAGTTCATGCTTC
CCC9-c8 Rev	TGATTGTCATGTTAGCCTTGG
ССС10-с5 For	GGATAGAATCATCAGAGGTCA
ССС10-с5 Rev	AGGCACCATGTCTGTTGTATT
ССС10-с8 For	GTCATTAGAGGAGTGGAAGA
ССС10-с8 rev	CATTGACCAAGGATTAGAGTA
ССС10-с20 For	CACAAGCCTGCCAGAAATCAC
ССС10-с20 Rev	ATACTCCTACTTGATGATGTTAC
CCC11-c3a For	GTAATAGATGGAAATGGAAATGTT
CCC11-c3a Rev	TGAGTAATGAGGATGAAAATGAC
CCC11-c3b For	CTGAGATTCTTCAGGCTTCC
CCC11-c3b rev	GTTTGTGCTTAAATCTTTTCATC
CCC13-cX For	TATGGAGAGTAATGGTTCTCAC
CCC13-cX Rev	AACCTAATTTACCTGTCTGGAA
* primer contains non targeted additive CGTCGTGCG
